# Supplementary material for: Glucogenic and lipogenic diets affect in vitro ruminal microbiota and metabolites differently
Source: Front Microbiol. 2022 Dec 16;13:1039217. doi: 10.3389/fmicb.2022.1039217 (PMC9800790; doi:10.3389/fmicb.2022.1039217)
Supplement: Supplementary file 1 [file Data_Sheet_1.zip]

Archive with 2 entries (2 files):
- Table 1 - 2022-11-25T101340.700.DOCX
- Table 2 - 2022-11-25T100914.668.DOCX
